# Supplementary material for: Effects of Human Neural Stem Cells Overexpressing Neuroligin and Neurexin in a Spinal Cord Injury Model
Source: Int J Mol Sci. 2024 Aug 10;25(16):8744. doi: 10.3390/ijms25168744 (PMC11354780; doi:10.3390/ijms25168744)
Supplement: Supplementary file 1 [file ijms-25-08744-s001.zip]

Archive with 1 entries (1 files):
- ijms-3119042-supplementary.pdf
